# Supplementary material for: DNA mechanical flexibility controls DNA potential to activate cGAS-mediated immune surveillance
Source: Nat Commun. 2022 Nov 19;13:7107. doi: 10.1038/s41467-022-34858-6 (PMC9675814; doi:10.1038/s41467-022-34858-6)
Supplement: Supplementary file 3 — Supplementary Data 1 [file 41467_2022_34858_MOESM3_ESM.xls]

## Sheet: DNA sequence
Name	Sequence (5ʹ to 3ʹ) Red slash (/) inidcates the nick site, red double slash (/ /) inidcates the gap site with a lack of base, and red bold letter indicates the mismatched base.	Note 1	Note 1	Note 3
44 bp Ctrl ISD-F	AATT TTTTTTCCAC CTTGAAACTT TTCTTTTTCC ATTGAAAAAT	For the generation of 44 bp Ctrl ISD
44 bp Ctrl ISD-R	ATTTTTCAAT GGAAAAAGAAAAGTTTCAAG GTGGAAAAAA AATT	For the generation of 44 bp Ctrl ISD
44 bp Nick ISD-R	ATTTTTCAATGGAAAAAGAA /AAGTTTCAAG GTGGAAAAAAAATT	For the generation of 1 nick DNA
44 bp Gap ISD-R	ATTTTTCAAT GGAAAAAGAAAA/ /TTTCAAG GTGGAAAAAA AATT	For the generation of 1 Gap DNA
44 bp Mis ISD-R	ATTTTTCAAT GGAAAAAGAA AA C TTTCAAG GTGGAAAAAA AATT	For the generation of 1 C-C Mis DNA
44 bp 8-OdG ISD-R	ATTTTTCAAT GGAAAAAGAA AA /8-OdG/ TTTCAAG GTGGAAAAAA AATT	For the generation of 1 C-C Mis DNA
80 bp Ctrl ISD-F	TTATTATTTTTTAACATTTATTGCGATGCTGCTGAAAATTTTTTTTCCACCTTGAAACTTTTCTTTTTCCATTGAAAAAT	For the generation of 80 bp Ctrl ISD
80 bp Ctrl ISD-R	ATTTTTCAATGGAAAAAGAAAAGTTTCAAGGTGGAAAAAAAATTTTCAGCAGCATCGCAATAAATGTTAAAAAATAATAA	For the generation of 80 bp Ctrl ISD
80 bp 1 Nick ISD-F	TTATTATTTTTTAACATTTATTGCGATGCT GCTGAAAA /TTTTTTTTCCAC CTTGAAACTT TTCTTTTTCC ATTGAAAAAT	For the generation of 1 nick DNA
80 bp 2 Nick ISD-F	TTATTATTTTTTAACATTTATTGCGATG/CT GCTGAAAATTTTTTTTCCACCTTGA/AACTTTTCTTTTTCCATTGAAAAAT	For the generation of 2 nick DNA
80 bp 3 Nick ISD-F	TTATTATTTTTTAACATTTA/TTGCGATGCTGCTGAAAA/TTTTTTTTCCAC CTTGAAACTT/TTCTTTTTCCATTGAAAAAT	For the generation of 3 nick DNA
80 bp 1' Nick ISD-R	ATTTTTCAAT GGAAAAAGAAAAGTTTCAAG GTGGAAAAAA AA/TTTTCAGCAGCATCGCAATAAATGTTAAAAAATAATAA	For the generation of 1' nick DNA
80 bp 2 ' Nick ISD-F	TTATTATTTTTTAACATTTATTGCG/ATGCTGCTGAAAATTTTTTTTCCACCTTGAAACTT TTCTTTTTCCATTGAAAAAT	For the generation of 2' nick DNA
80 bp 2 ' Nick ISD-R	ATTTTTCAATGGAAAAAGAAAAGTT/TCAAG GTGGAAAAAAAATTTTCAGC AGCATCGCAATAAATGTTAAAAAATAATAA	For the generation of 2' nick DNA
80 bp 3 ' Nick ISD-F	TTATTATTTT TTAACATTTA/TTGCGATGCT GCTGAAAATTTTTTTTCCAC CTTGAAACTT/TTCTTTTTCCATTGAAAAAT	For the generation of 3' nick DNA
80 bp 3 ' Nick ISD-R	ATTTTTCAAT GGAAAAAGAAAAGTTTCAAG GTGGAAAAAA/AATTTTCAGC AGCATCGCAATAAATGTTAAAAAATAATAA	For the generation of 3' nick DNA
80 bp 1 Gap ISD-F	TTATTATTTTTTAACATTTATTGCGATGCT GCTGAAA/ /TTTTTTTTCCAC CTTGAAACTT TTCTTTTTCC ATTGAAAAAT	For the generation of 1 Gap DNA
80 bp 2 Gap ISD-F	TTATTATTTTTTAACATTTATTGCGAT/ /CT GCTGAAAATTTTTTTTCCACCTTG/ /AACTTTTCTTTTTCCATTGAAAAAT	For the generation of 2 Gap DNA
80 bp 3 Gap ISD-F	TTATTATTTTTTAACATTT/ /TTGCGATGCTGCTGAAA/ /TTTTTTTTCCAC CTTGAAACTT / / TCTTTTTCCATTGAAAAAT	For the generation of 3 Gap DNA
80 bp 1' Gap ISD-R	ATTTTTCAAT GGAAAAAGAAAAGTTTCAAG GTGGAAAAAA A/ /TTTTCAGCAGCATCGCAATAAATGTTAAAAAATAATAA	For the generation of 1' Gap DNA
80 bp 2' Gap ISD-F	TTATTATTTTTTAACATTTATTGC / / ATGCTGCTGAAAATTTTTTTTCCACCTTGAAACTT TTCTTTTTCCATTGAAAAAT	For the generation of 2' nick DNA
80 bp 2' Gap ISD-R	ATTTTTCAATGGAAAAAGAAAAGT / / TCAAG GTGGAAAAAAAATTTTCAGC AGCATCGCAATAAATGTTAAAAAATAATAA	For the generation of 2' nick DNA
80 bp 3' Gap ISD-F	TTATTATTTT TTAACATTTA/ /TGCGATGCT GCTGAAAATTTTTTTTCCAC CTTGAAACT / /TTCTTTTTCCATTGAAAAAT	For the generation of 3' nick DNA
80 bp 3' Gap ISD-R	ATTTTTCAAT GGAAAAAGAAAAGTTTCAAG GTGGAAAAAA/ /AATTTTCAGC AGCATCGCAATAAATGTTAAAAAATAATAA	For the generation of 3' nick DNA
80 bp 1 C-C Mis ISD-R	ATTTTTCAATGGAAAAAGAA AAGTTTCAAG GTGGAAAAAA AATTTTCACC AGCATCGCAATAAATGTTAA AAAATAATAA	For the generation of 1 C-C mis DNA
80 bp 2 C-C Mis ISD-R	ATTTTTCAATGGAAAAAGAA AAGTTTCAAC GTGGAAAAAA AATTTTCACC AGCATCGCAATAAATGTTAA AAAATAATAA	For the generation of 2 C-C mis DNA
80 bp 3 C-C Mis ISD-R	ATTTTTCAATGGAAAAAGAA AAGTTTCAAC GTGGAAAAAA AATTTTCACC AGCATCGCAATAAATCTTAA AAAATAATAA	For the generation of 3 C-C mis DNA
80 bp 4 C-C Mis ISD-R	ATTTTTCAATGGAAAAACAA AAGTTTCAAC GTGGAAAAAA AATTTTCACC AGCATCGCAATAAATCTTAA AAAATAATAA	For the generation of 4 C-C mis DNA
80 bp 1 T-T Mis ISD-R	ATTTTTCAATGGAAAAAGAAAAGTTTCAAGGTGGAAAAAAAATTTTCTGCAGCATCGCAATAAATGTTAAAAAATAATAA	For the generation of 1 T-T mis DNA
80 bp 2 T-T Mis ISD-R	ATTTTTCAATGGAAAAAGAAAAGTTTCTAGGTGGAAAAAAAATTTTCTGCAGCATCGCAATAAATGTTAAAAAATAATAA	For the generation of 2 T-T mis DNA
80 bp 3 T-T Mis ISD-R	ATTTTTCAATGGAAAAAGAAAAGTTTCTAGGTGGAAAAAAAATTTTCTGCAGCATCGCAATAATTGTTAAAAAATAATAA	For the generation of 3 T-T mis DNA
80 bp 4 T-T Mis ISD-R	ATTTTTCAATGGAATAAGAAAAGTTTCTAGGTGGAAAAAAAATTTTCTGCAGCATCGCAATAATTGTTAAAAAATAATAA	For the generation of 4 T-T mis DNA
80 bp 1 G-G Mis ISD-R	ATTTTTCAATGGAAAAAGAAAAGTTTCAAGGTGGAAAAAAAATTTTCAGGAGCATCGCAATAAATGTTAAAAAATAATAA	For the generation of 1 G-G mis DNA
80 bp 2 G-G Mis ISD-R	ATTTTTCAATGGAAAAAGAAAAGTTTGAAGGTGGAAAAAAAATTTTCAGGAGCATCGCAATAAATGTTAAAAAATAATAA	For the generation of 2 G-G mis DNA
80 bp 3 G-G Mis ISD-R	ATTTTTCAATGGAAAAAGAAAAGTTTGAAGGTGGAAAAAAAATTTTCAGGAGCATCGGAATAAATGTTAAAAAATAATAA	For the generation of 3 G-G mis DNA
80 bp 4 G-G Mis ISD-R	ATTTTTCAATGGAAAAAGAAAAGTTTGAAGGTGGAAAAAAAATTTTGAGGAGCATCGGAATAAATGTTAAAAAATAATAA	For the generation of 4 G-G mis DNA
80 bp 1 A-A Mis ISD-R	ATTTTTCAATGGAAAAAGAAAAGTTTCAAGGTGGAAAAAAAATTATCAGCAGCATCGCAATAAATGTTAAAAAATAATAA	For the generation of 1 A-A mis DNA
80 bp 2 A-A Mis ISD-R	ATTTTTCAATGGAAAAAGAAAAGTTTCAAGGTGGAAAAAAAATTATCAGCAGCATCGCAATAAATGATAAAAAATAATAA	For the generation of 2 A-A mis DNA
80 bp 3 A-A Mis ISD-R	ATTTTTCAATGGAAAAAGAAAAGTATCAAGGTGGAAAAAAAATTATCAGCAGCATCGCAATAAATGATAAAAAATAATAA	For the generation of 3 A-A mis DNA
80 bp 4 A-A Mis ISD-R	ATTTTTCAATGGAAAAAGAAAAGTATCAAGGAGGAAAAAAAATTATCAGCAGCATCGCAATAAATGATAAAAAATAATAA	For the generation of 4 A-A mis DNA
80 bp 1 A-C Mis ISD-R	ATTTTTCAATGGAAAAAGAAAAGTTTCAAGGTGGAAAAAAAACTTTCAGCAGCATCGCAATAAATGTTAAAAAATAATAA	For the generation of 1 A-C mis DNA
80 bp 2 A-C Mis ISD-R	ATTTTTCAATGGAAAAAGAAAAGTTTCAAGGTGGAAAAAAAACTTTCAGCAGCACCGCAATAAATGTTAAAAAATAATAA	For the generation of 2 A-C mis DNA
80 bp 3 A-C Mis ISD-R	ATTTTTCAATGGAAAAAGAAAAGCTTCAAGGTGGAAAAAAAACTTTCAGCAGCACCGCAATAAATGTTAAAAAATAATAA	For the generation of 3 A-C mis DNA
80 bp 4 A-C Mis ISD-R	ATTTTTCAATGGAAAAAGAAAAGCTTCAAGGTGGAAAAAAAACTTTCAGCAGCACCGCAATAAATGCTAAAAAATAATAA	For the generation of 4 A-C mis DNA
80 bp 1 8-OdG ISD-F	TTATTATTTTTTAACATTTATTGCGATGCTGCTGAAAATTTTTTTTCCACCTT /8-OdG/AAACTTTTCTTTTTCCATTGAAAAAT	For the generation of 1 8-OdG DNA
80 bp 2 8-OdG ISD-F	TTATTATTTTTTAACATTTATTGCGATGCTGCT/8-OdG/AAAATTTTTTTTCCACCTT /8-OdG/AAACTTTTCTTTTTCCATTGAAAAAT	For the generation of 2 8-OdG DNA
80 bp 3 8-OdG ISD-F	TTATTATTTTTTAACATTTATT/8-OdG/CGATGCTGCT/8-OdG/AAAATTTTTTTTCCACCTT /8-OdG/AAACTTTTCTTTTTCCATTGAAAAAT	For the generation of 3 8-OdG DNA
80 bp 4 8-OdG ISD-F	TTATTATTTTTTAACATTTATT/8-OdG/CGATGCTGCT/8-OdG/AAAATTTTTTTTCCACCTT /8-OdG/AAACTTTTCTTTTTCCATT/8-OdG/AAAAAT	For the generation of 4 8-OdG DNA
80 bp 1' 8-OdG ISD-R	ATTTTTCAATGGAAAAAGAAAAGTTTCAAGGTGGAAAAAAAATTTTCA/8-OdG/CAGCATCGCAATAAATGTTAAAAAATAATAA	For the generation of 1' 8-OdG DNA
80 bp 2' 8-OdG ISD-R	ATTTTTCAATGGAAAAAGAAAAGTTTCAA/8-OdG/GTGGAAAAAAAATTTTCA/8-OdG/CAGCATCGCAATAAATGTTAAAAAATAATAA	For the generation of 2' 8-OdG DNA
80 bp 3' 8-OdG ISD-R	ATTTTTCAATGGAAAAAGAAAAGTTTCAA/8-OdG/GTGGAAAAAAAATTTTCA/8-OdG/CAGCATCGCAATAAAT/8-OdG/TTAAAAAATAATAA	For the generation of 3' 8-OdG DNA
80 bp 4' 8-OdG ISD-R	ATTTTTCAATGGAAAAA/8-OdG/AAAAGTTTCAA/8-OdG/GTGGAAAAAAAATTTTCA/8-OdG/CAGCATCGCAATAAAT/8-OdG/TTAAAAAATAATAA	For the generation of 4' 8-OdG DNA
100 bp-F	CAACAGCCTCAAGATCATCAGCAATGCCTCCTGCACCACCAACTGCTTAGCACCCCTGGCCAAGGTCATCCATGACAACT TTGGTATCGTGGAAGGACTC	For the generation of 100 bp Ctrl ISD
100 bp-R	GAGTCCTTCCACGATACCAAAGTTGTCATGGATGACCTTGGCCAGGGGTGCTAAGCAGTTGGTGGTGCAG GAGGCATTGCTGATGATCTTGAGGCTGTTG	For the generation of 100 bp Ctrl ISD
100 bp 3 Gap -R	GAGTCCTTCCACGATACCAAAGTT / / TCATGGATGACCTTGGCCAGGGGT / / CTAAGCAGTTGGTGGTGCAGGAGG / / ATTGCTGATGATCTTGAGGCTGTTG	For the generation of 100 bp 3 Gap ISD
150 bp-F	CAACAGCCTCAAGATCATCAGCAATGCCTCCTGCACCACCAACTGCTTAGCACCCCTGGCCAAGGTCATCCATGACAACTTTGGTATCGTGGAAGGACTCATGACCACAGTCCATGCCAT CACTGCCACC CAGAAGACTG TGGATGGCCC	For the generation of 150 bp Ctrl ISD
150 bp-R	GGGCCATCCACAGTCTTCTGGGTGGCAGTGATGGCATGGACTGTGGTCATGAGTCCTTCCACGATACCAAAGTTGTCATGGATGACCTTGGCCAGGGGTGCTAAGCAGTT GGTGGTGCAGGAGGCATTGCTGATGATCTTGAGGCTGTTG	For the generation of 150 bp Ctrl ISD
150 bp 3 Gap -R	GGGCCATCCACAGTCTTCTGGGTGGCAGTGATGGCAT / / GACTGTGGTCATGAGTCCTTCCACGATACCAAAGTTG / / CATGGATGACCTTGGCCAGGGGTGCTAAGCAGTTGGT / / GTGCAGGAGGCATTGCTGATGATCTTGAGGCTGTTG	For the generation of 150 bp 3 Gap ISD
200 bp-F	TCTGCTGATGCCCCCATGTTCGTCATGGGTGTGAACCATGAGAAGTATGACAACAGCCTCAAGATCATCA GCAATGCCTCCTGCACCACCAACTGCTTAGCACCCCTGGCCAAGGTCATCCATGACAACTTTGGTATCGT GGAAGGACTCATGACCACAGTCCATGCCATCACTGCCACCCAGAAGACTGTGGATGGCCC	For the generation of 200 bp Ctrl ISD
200 bp-R	GGGCCATCCACAGTCTTCTGGGTGGCAGTGATGGCATGGACTGTGGTCATGAGTCCTTCCACGATACCAA AGTTGTCATGGATGACCTTGGCCAGGGGTGCTAAGCAGTTGGTGGTGCAGGAGGCATTGCTGATGATCTT GAGGCTGTTGTCATACTTCTCATGGTTCACACCCATGACGAACATGGGGGCATCAGCAGA	For the generation of 200 bp Ctrl ISD
200 bp 3 Gap -R	GGGCCATCCACAGTCTTCTGGGTGGCAGTGATGGCATGGACTGTGGTCAT / / AGTCCTTCCACGATACCAAAGTTGTCATGGATGACCTTGGCCAGGGGTGC / / AAGCAGTTGGTGGTGCAGGAGGCATTGCTGATGATCTTGAGGCTGTTGTC / / TACTTCTCATGGTTCACACCCATGACGAACATGGGGGCATCAGCAGA	For the generation of 200 bp 3 Gap ISD
500 bp-F	ATGCCCCCGTGTTCGGGC	For the generation of 500 bp DNA by PCR HSA90AA1
500 bp-R	AGAAAGATCTCTTTGTTCGAGTAGAAAG	For the generation of 1500 bp DNA by PCR HSA90AA1
1500 bp-F	ATGCCCCCGTGTTCGGGC	For the generation of 1500 bp DNA by PCR HSA90AA1
1500 bp-R	GATTAGCTCCTCACAGTTATCCATG	For the generation of 1500 bp DNA by PCR HSA90AA1
63 bp E8A26-F	TTTTATTTATCGCCTCCTTTTTTTTTTTTTTTTTTTTTTTTTTCCGTGTT ATCTCGAGTTAGT	For the non-cyclization experiments, we used the core DNA sequence without10 nt overhang and an internal biotin.
63 bp E8A26-R	ACTAACTCGAGATAACACGGAAAAAAAAAAAAAAAAAAAA AAAAAAGGAGGCGATAAATAAAA	For the non-cyclization experiments, we used the core DNA sequence without10 nt overhang and an internal biotin.
63 bp Gap E8A26-R	ACTAACTCGAGATAACACGGAAA / / AAAAAAAAAAAAAAAA AAAAAAGGAGGCGATAAATAAAA	For the non-cyclization experiments, we used the core DNA sequence without10 nt overhang and an internal biotin.
63 bp E8-F	TTTTATTTATCGCCTCCACGGTGCTGCACGTACGCGCTGTTGGCCGTGTTATCTCGAGTTAGT	For the non-cyclization experiments, we used the core DNA sequence without10 nt overhang and an internal biotin.
63 bp E8-R	ACTAACTCGAGATAACACGGCCAACAGCGCGTACGTGCAGCACCGTGGAGGCGATAAATAAAA	For the non-cyclization experiments, we used the core DNA sequence without10 nt overhang and an internal biotin.
63 bp E8A26-cy3-F	cy3-TTTTATTTATCGCCTCCTTTTTTTTTTTTTTTTTTTTTTTTTTCCGTGTT ATCTCGAGTTAGT	For the non-cyclization experiments, we used the core DNA sequence without10 nt overhang and an internal biotin.
63 bp E8-cy3-F	cy3-TTTTATTTATCGCCTCCACGGTGCTGCACGTACGCGCTGTTGGCCGTGTTATCTCGAGTTAGT	For the non-cyclization experiments, we used the core DNA sequence without10 nt overhang and an internal biotin.
44 bp poly(dC)-F	CCCCCCCCCCCCCCCCCCCCCCCCCCCCCCCCCCCCCCCCCCCC	For the generation of 44 bp poly(dG):poly(dC) ISD
44 bp poly(dG)-R	GGGGGGGGGGGGGGGGGGGGGGGGGGGGGGGGGGGGGGGGGGGG	For the generation of 44 bp poly(dG):poly(dC) ISD
44 bp gap poly(dG)-R	GGGGGGGGGGGGGGGGGGGGG / / GGGGGGGGGGGGGGGGGGGGGG	For the generation of 44 bp gap poly(dG):poly(dC) ISD
44 bp poly(dG:dC)-F	CGCGCGCGCGCGCGCGCGCGCGCGCGCGCGCGCGCGCGCGCGCG	For the generation of 44 bp poly(dG:dC) ISD
44 bp poly(dG:dC)-R	CGCGCGCGCGCGCGCGCGCGCGCGCGCGCGCGCGCGCGCGCGCG	For the generation of 44 bp poly(dG:dC) ISD
44 bp poly(dA)-F	AAAAAAAAAAAAAAAAAAAAAAAAAAAAAAAAAAAAAAAAAAAA	For the generation of 44 bp poly(dA):poly(dT) ISD
44 bp poly(dT)-R	TTTTTTTTTTTTTTTTTTTTTTTTTTTTTTTTTTTTTTTTTTTT	For the generation of 44 bp poly(dA):poly(dT) ISD
44 bp gap poly(dT)-R	TTTTTTTTTTTTTTTTTTTTTT / / TTTTTTTTTTTTTTTTTTTTT	For the generation of 44 bp gap poly(dA):poly(dT) ISD
44 bp poly(dA:dT)-F	ATATATATATATATATATATATATATATATATATATATATATAT	For the generation of 44 bp poly(dA:dT) ISD
44 bp poly(dA:dT)-R	ATATATATATATATATATATATATATATATATATATATATATAT	For the generation of 44 bp poly(dA:dT) ISD
50 bp Seq1-F	AGGGCTTTTCTGTATTTTCTCATAGACATTATTTATCAGTAATTGCAGCT	For the non-cyclization experiments, we used the core DNA sequence without10 nt overhang and an internal biotin.
50 bp Seq1-R	AGCTGCAATTACTGATAAATAATGTCTATGAGAAAATACAGAAAAGCCCT	For the non-cyclization experiments, we used the core DNA sequence without10 nt overhang and an internal biotin.
50 bp Seq2-F	TGTCTACTTGAAATTCTAATTCATATTTTTTTTGTTTGGATAGAATATCA	For the non-cyclization experiments, we used the core DNA sequence without10 nt overhang and an internal biotin.
50 bp Seq2-R	TGATATTCTATCCAAACAAAAAAAATATGAATTAGAATTTCAAGTAGACA	For the non-cyclization experiments, we used the core DNA sequence without10 nt overhang and an internal biotin.
50 bp Seq3-F	TTTATCTCAAATTTGCGCTTTTTAGTCCAATCTCTCACAGTGACTATAGT	For the non-cyclization experiments, we used the core DNA sequence without10 nt overhang and an internal biotin.
50 bp Seq3-R	ACTATAGTCACTGTGAGAGATTGGACTAAAAAGCGCAAATTTGAGATAAA	For the non-cyclization experiments, we used the core DNA sequence without10 nt overhang and an internal biotin.
50 bp Seq4-F	CTTCAACGCACCTTAAATCTATTCTTTTAAATTTTCCAGATTCTATTAAC	For the non-cyclization experiments, we used the core DNA sequence without10 nt overhang and an internal biotin.
50 bp Seq4-R	GTTAATAGAATCTGGAAAATTTAAAAGAATAGATTTAAGGTGCGTTGAAG	For the non-cyclization experiments, we used the core DNA sequence without10 nt overhang and an internal biotin.
50 bp Seq5-F	TGTTACGCATACACACAAGTACAGATTTGTATATAGTATTTCTTCTTCGT	For the non-cyclization experiments, we used the core DNA sequence without10 nt overhang and an internal biotin.
50 bp Seq5-R	ACGAAGAAGAAATACTATATACAAATCTGTACTTGTGTGTATGCGTAACA	For the non-cyclization experiments, we used the core DNA sequence without10 nt overhang and an internal biotin.
50 bp Seq6-F	CGACTATTTTTTAATTGATAGTTCTGAAGGCTCTTCTACTGATGACGAAC	For the non-cyclization experiments, we used the core DNA sequence without10 nt overhang and an internal biotin.
50 bp Seq6-R	GTTCGTCATC AGTAGAAGAG CCTTCAGAACTATCAATTAA AAAATAGTCG	For the non-cyclization experiments, we used the core DNA sequence without10 nt overhang and an internal biotin.
50 bp Seq7-F	TTTGTCAGGGTGTTCTTCGATTTTCCTTAGGTGCTTTTAGGACTTGTTTA	For the non-cyclization experiments, we used the core DNA sequence without10 nt overhang and an internal biotin.
50 bp Seq7-R	TAAACAAGTCCTAAAAGCACCTAAGGAAAATCGAAGAACACCCTGACAAA	For the non-cyclization experiments, we used the core DNA sequence without10 nt overhang and an internal biotin.
50 bp Seq8-F	TGCTAATCCATATCATATAATCTAAAAACAAATCTAAAGGATCATCCATA	For the non-cyclization experiments, we used the core DNA sequence without10 nt overhang and an internal biotin.
50 bp Seq8-R	TATGGATGATCCTTTAGATTTGTTTTTAGATTATATGATATGGATTAGCA	For the non-cyclization experiments, we used the core DNA sequence without10 nt overhang and an internal biotin.
50 bp Seq9-F	CAAAAGTGACATCCACAGCAAGCTGGACAGGTAAATTGCCTCATACAATC	For the non-cyclization experiments, we used the core DNA sequence without10 nt overhang and an internal biotin.
50 bp Seq9-R	GATTGTATGA GGCAATTTAC CTGTCCAGCTTGCTGTGGATGTCACTTTTG	For the non-cyclization experiments, we used the core DNA sequence without10 nt overhang and an internal biotin.
50 bp Seq10-F	GGAATGGTTACCGAAAACGGGCTTCTTCTCATCCATATCCATAATTTCAT	For the non-cyclization experiments, we used the core DNA sequence without10 nt overhang and an internal biotin.
50 bp Seq10-R	ATGAAATTATGGATATGGATGAGAAGAAGCCCGTTTTCGGTAACCATTCC	For the non-cyclization experiments, we used the core DNA sequence without10 nt overhang and an internal biotin.
	Bold, blue T denotes the position of the biotin, attached internally to a thymine base. For the cyclization experiments, we used core DNA sequence, with 10 nt overhang (Green) and an internal biotin	For DNA looping Assay	Bold, blue T denotes the position of the biotin, attached internally to a thymine base. For the cyclization experiments, we used core DNA sequence, with 10 nt overhang (Green) and an internal biotin	For the generation of 2 nick DNA
80 bp Ctrl ISD-F (with overhang)	Cy3-CAGAATCCGT TTATTATTTTTTAACATTTATTGCGATGCTGCTGAAAATTTTTTTTCCACCTTGAAACTTTTCTTTTTCCATTGAAAAAT	For DNA looping Assay	Bold, blue T denotes the position of the biotin, attached internally to a thymine base. For the cyclization experiments, we used core DNA sequence, with 10 nt overhang (Green) and an internal biotin	For the generation of 2 Gap DNA
80 bp Ctrl ISD-R(with overhang)	Cy5-ACGGATTCTG ATTTTTCAATGGAAAAAGAAAAGTTTCAAGGTGGAAAAAAAATTTTCAGCAGCA/Biotin-T/CGCAATAAATGTTAAAAAATAATAA	For DNA looping Assay	Bold, blue T denotes the position of the biotin, attached internally to a thymine base. For the cyclization experiments, we used core DNA sequence, with 10 nt overhang (Green) and an internal biotin	For the generation of 2 Mis DNA
80 bp 2 Nick ISD-F (with overhang)	Cy3-CAGAATCCGT TTATTATTTTTTAACATTTATTGCGATG/CT GCTGAAAATTTTTTTTCCACCTTGA/AACTTTTCTTTTTCCATTGAAAAAT	For DNA looping Assay	Bold, blue T denotes the position of the biotin, attached internally to a thymine base. For the cyclization experiments, we used core DNA sequence, with 10 nt overhang (Green) and an internal biotin	For the generation of 2 8-OdG DNA
80 bp 2 Gap ISD-F (with overhang)	Cy3-CAGAATCCGT TTATTATTTTTTAACATTTATTGCGAT / /CT GCTGAAAATTTTTTTTCCACCTTG //AACTTTTCTTTTTCCATTGAAAAAT	For DNA looping Assay	Bold, blue T denotes the position of the biotin, attached internally to a thymine base. For the cyclization experiments, we used core DNA sequence, with 10 nt overhang (Green) and an internal biotin
80 bp 2 C-C ISD-F (with overhang)	Cy3-CAGAATCCGT TTATTATTTTTTAACATTTATTGCGATGCT GCTCAAAATTTTTTTTCCACCTTCAAACTTTTCTTTTTCCATTGAAAAAT	For DNA looping Assay	Bold, blue T denotes the position of the biotin, attached internally to a thymine base. For the cyclization experiments, we used core DNA sequence, with 10 nt overhang (Green) and an internal biotin
80 bp 2 8-OdG ISD-F (with overhang)	Cy3-CAGAATCCGT TTATTATTTTTTAACATTTATTGCGATGCTGCT/8-OdG/AAAATTTTTTTTCCACCTT /8-OdG/AAACTTTTCTTTTTCCATTGAAAAAT	For DNA looping Assay	Bold, blue T denotes the position of the biotin, attached internally to a thymine base. For the cyclization experiments, we used core DNA sequence, with 10 nt overhang (Green) and an internal biotin
63 bp E8-F (with overhang)	Cy3-CAGAATCCGT TTTTATTTATCGCCTCCACGGTGCTGCACG/Biotin-T/ACGCGCTGTTGGCCGTGTTATCTCGAGTTAGT	For DNA looping Assay	Bold, blue T denotes the position of the biotin, attached internally to a thymine base. For the cyclization experiments, we used core DNA sequence, with 10 nt overhang (Green) and an internal biotin
63 bp E8-R (with overhang)	Cy5-ACGGATTCTGACTAACTCGAGATAACACGGCCAACAGCGCGTACGTGCAGCACCGTGGAGGCGATAAATAAAA	For DNA looping Assay	Bold, blue T denotes the position of the biotin, attached internally to a thymine base. For the cyclization experiments, we used core DNA sequence, with 10 nt overhang (Green) and an internal biotin	For the generation of 1 Gap DNA
63 bp E8A26-F (with overhang)	Cy3-CAGAATCCGT TTTTATTTATCGCCTCCTTTTTTTTTTTTTTT/Biotin-T/TTTTTTTTTTCCGTGTTATCTCGAGTTAGT	For DNA looping Assay	Bold, blue T denotes the position of the biotin, attached internally to a thymine base. For the cyclization experiments, we used core DNA sequence, with 10 nt overhang (Green) and an internal biotin
63 bp E8A26-R (with overhang)	Cy5-ACGGATTCTG ACTAACTCGAGATAACACGGAAAAAAAAAAAAAAAAAAAA AAAAAAGGAGGCGATAAATAAAA	For DNA looping Assay	Bold, blue T denotes the position of the biotin, attached internally to a thymine base. For the cyclization experiments, we used core DNA sequence, with 10 nt overhang (Green) and an internal biotin
63 bp Gap E8A26-R (with overhang)	Cy5-ACGGATTCTG ACTAACTCGAGATAACACGGAAA / / AAAAAAAAAAAAAAAA AAAAAAGGAGGCGATAAATAAAA	For DNA looping Assay	Bold, blue T denotes the position of the biotin, attached internally to a thymine base. For the cyclization experiments, we used core DNA sequence, with 10 nt overhang (Green) and an internal biotin
50 bp Seq1-F (with overhang and random sequence DNA)	Cy3-CAGAATCCGT TCACTTATCT AGGGCTTTTCTGTATTTTCTCATAGACATTA/Biotin-T/TTATCAGTAATTGCAGCT GGCAGAAGAC	For DNA looping Assay	Bold, blue T denotes the position of the biotin, attached internally to a thymine base. For the cyclization experiments, we used core DNA sequence, with 10 nt overhang (Green) and an internal biotin
50 bp Seq1-R (with overhang and random sequence DNA)	Cy5-ACGGATTCTG GTCTTCTGCC AGCTGCAATTACTGATAAATAATGTCTATG AGAAAATACAGAAAAGCCCT AGATAAGTGA	For DNA looping Assay	Bold, blue T denotes the position of the biotin, attached internally to a thymine base. For the cyclization experiments, we used core DNA sequence, with 10 nt overhang (Green) and an internal biotin
50 bp Seq2-F (with overhang and random sequence DNA)	Cy3-CAGAATCCGT TCACTTATCT TGTCTACTTGAAATTCTAATTCATATTTTT/Biotin-T/TTGTTTGGATAGAATATCA GGCAGAAGAC	For DNA looping Assay	Bold, blue T denotes the position of the biotin, attached internally to a thymine base. For the cyclization experiments, we used core DNA sequence, with 10 nt overhang (Green) and an internal biotin
50 bp Seq2-R (with overhang and random sequence DNA)	Cy5-ACGGATTCTG GTCTTCTGCC TGATATTCTATCCAAACAAAAAAAATATGAATTAGAATTTCAAGTAGACA AGATAAGTGA	For DNA looping Assay	Bold, blue T denotes the position of the biotin, attached internally to a thymine base. For the cyclization experiments, we used core DNA sequence, with 10 nt overhang (Green) and an internal biotin
50 bp Seq3-F (with overhang and random sequence DNA)	Cy3-CAGAATCCGT TCACTTATCT TTTATCTCAAATTTGCGCTTTTTAGTCCAA/Biotin-T/CTCTCACAGTGACTATAGT GGCAGAAGAC	For DNA looping Assay	Bold, blue T denotes the position of the biotin, attached internally to a thymine base. For the cyclization experiments, we used core DNA sequence, with 10 nt overhang (Green) and an internal biotin
50 bp Seq3-R (with overhang and random sequence DNA)	Cy5-ACGGATTCTG GTCTTCTGCC ACTATAGTCACTGTGAGAGATTGGACTAAAAAGCGCAAATTTGAGATAAA AGATAAGTGA	For DNA looping Assay	Bold, blue T denotes the position of the biotin, attached internally to a thymine base. For the cyclization experiments, we used core DNA sequence, with 10 nt overhang (Green) and an internal biotin
50 bp Seq4-F (with overhang and random sequence DNA)	Cy3-CAGAATCCGT TCACTTATCT CTTCAACGCACCTTAAATCTATTCTTTTAAA/Biotin-T/TTTCCAGATTCTATTAAC GGCAGAAGAC	For DNA looping Assay	Bold, blue T denotes the position of the biotin, attached internally to a thymine base. For the cyclization experiments, we used core DNA sequence, with 10 nt overhang (Green) and an internal biotin
50 bp Seq4-R (with overhang and random sequence DNA)	Cy5-ACGGATTCTG GTCTTCTGCC GTTAATAGAATCTGGAAAATTTAAAAGAATAGATTTAAGGTGCGTTGAAG AGATAAGTGA	For DNA looping Assay	Bold, blue T denotes the position of the biotin, attached internally to a thymine base. For the cyclization experiments, we used core DNA sequence, with 10 nt overhang (Green) and an internal biotin
50 bp Seq5-F (with overhang and random sequence DNA)	Cy3-CAGAATCCGT TCACTTATCT TGTTACGCATACACACAAGTACAGATTTGTA/Biotin-T/ATAGTATTTCTTCTTCGT GGCAGAAGAC	For DNA looping Assay	Bold, blue T denotes the position of the biotin, attached internally to a thymine base. For the cyclization experiments, we used core DNA sequence, with 10 nt overhang (Green) and an internal biotin
50 bp Seq5-R (with overhang and random sequence DNA)	Cy5-ACGGATTCTG GTCTTCTGCC ACGAAGAAGAAATACTATATACAAATCTGTACTTGTGTGTATGCGTAACA AGATAAGTGA	For DNA looping Assay	Bold, blue T denotes the position of the biotin, attached internally to a thymine base. For the cyclization experiments, we used core DNA sequence, with 10 nt overhang (Green) and an internal biotin
50 bp Seq6-F (with overhang and random sequence DNA)	Cy3-CAGAATCCGT TCACTTATCT CGACTATTTTTTAATTGATAGTTCTGAAGGC/Biotin-T/CTTCTACTGATGACGAAC GGCAGAAGAC	For DNA looping Assay	Bold, blue T denotes the position of the biotin, attached internally to a thymine base. For the cyclization experiments, we used core DNA sequence, with 10 nt overhang (Green) and an internal biotin
50 bp Seq6-R (with overhang and random sequence DNA)	Cy5-ACGGATTCTG GTCTTCTGCC GTTCGTCATC AGTAGAAGAG CCTTCAGAACTATCAATTAA AAAATAGTCG AGATAAGTGA	For DNA looping Assay	Bold, blue T denotes the position of the biotin, attached internally to a thymine base. For the cyclization experiments, we used core DNA sequence, with 10 nt overhang (Green) and an internal biotin
50 bp Seq7-F (with overhang and random sequence DNA)	Cy3-CAGAATCCGT TCACTTATCT TTTGTCAGGGTGTTCTTCGATTTTCCTTAGG/Biotin-T/GCTTTTAGGACTTGTTTA GGCAGAAGAC	For DNA looping Assay	Bold, blue T denotes the position of the biotin, attached internally to a thymine base. For the cyclization experiments, we used core DNA sequence, with 10 nt overhang (Green) and an internal biotin
50 bp Seq7-R (with overhang and random sequence DNA)	Cy5-ACGGATTCTG GTCTTCTGCC TAAACAAGTCCTAAAAGCACCTAAGGAAAATCGAAGAACACCCTGACAAA AGATAAGTGA	For DNA looping Assay	Bold, blue T denotes the position of the biotin, attached internally to a thymine base. For the cyclization experiments, we used core DNA sequence, with 10 nt overhang (Green) and an internal biotin
50 bp Seq8-F (with overhang and random sequence DNA)	Cy3-CAGAATCCGT TCACTTATCT TGCTAATCCATATCATATAATCTAAAAACAAA/Biotin-T/CTAAAGGATCATCCATA GGCAGAAGAC	For DNA looping Assay	Bold, blue T denotes the position of the biotin, attached internally to a thymine base. For the cyclization experiments, we used core DNA sequence, with 10 nt overhang (Green) and an internal biotin
50 bp Seq8-R (with overhang and random sequence DNA)	Cy5-ACGGATTCTG GTCTTCTGCC TATGGATGATCCTTTAGATTTGTTTTTAGATTATATGATATGGATTAGCA AGATAAGTGA	For DNA looping Assay	Bold, blue T denotes the position of the biotin, attached internally to a thymine base. For the cyclization experiments, we used core DNA sequence, with 10 nt overhang (Green) and an internal biotin
50 bp Seq9-F (with overhang and random sequence DNA)	Cy3-CAGAATCCGT TCACTTATCT CAAAAGTGACATCCACAGCAAGCTGGACAGG/Biotin-T/AAATTGCCTCATACAATC GGCAGAAGAC	For DNA looping Assay	Bold, blue T denotes the position of the biotin, attached internally to a thymine base. For the cyclization experiments, we used core DNA sequence, with 10 nt overhang (Green) and an internal biotin
50 bp Seq9-R (with overhang and random sequence DNA)	Cy5-ACGGATTCTG GTCTTCTGCC GATTGTATGAGGCAATTTACCTGTCCAGCTTGCTGTGGATGTCACTTTTG AGATAAGTGA	For DNA looping Assay	Bold, blue T denotes the position of the biotin, attached internally to a thymine base. For the cyclization experiments, we used core DNA sequence, with 10 nt overhang (Green) and an internal biotin
50 bp Seq10-F (with overhang and random sequence DNA)	Cy3-CAGAATCCGT TCACTTATCT GGAATGGTTACCGAAAACGGGCTTCTTCTCA/Biotin-T/CCATATCCATAATTTCAT GGCAGAAGAC	For DNA looping Assay	Bold, blue T denotes the position of the biotin, attached internally to a thymine base. For the cyclization experiments, we used core DNA sequence, with 10 nt overhang (Green) and an internal biotin
50 bp Seq10-R (with overhang and random sequence DNA)	Cy5-ACGGATTCTG GTCTTCTGCC ATGAAATTAT GGATATGGAT GAGAAGAAGC CCGTTTTCGG TAACCATTCC AGATAAGTGA	For DNA looping Assay	Bold, blue T denotes the position of the biotin, attached internally to a thymine base. For the cyclization experiments, we used core DNA sequence, with 10 nt overhang (Green) and an internal biotin
0N0 Core sequence	ACAGGATGTATATATCTGACACGTGCCTGGAGACTAGGGAGTAATCCCCTTGGCGGTTAAAACGCGGGGGACAGCGCGTACGTGCGTTTAAGCGGTGCTAGAGCTCTTCACGACCAATTGAGCGGCCTCGGCACCGGGATTCTCCAG	The recognition sequence for the nicking enzyme Nt.BspQ1 are in red bold italic
4 x NCP Core sequence	ACAGGATGTATATATCTGACACGTGCCTGGAGACTAGGGAGTAATCCCCTTGGCGGTTAAAACGCGGGGGACAGCGCGTACGTGCGTTTAAGCGGTGCTAGAGCTGTCTACGACCAATTGAGCGGCCTCGGCACCGGGATTCTCCAG AATTTTTTTTCCACCTTGAAGCTCTTCTTTTTCCATTGAAAAAT ACAGGATGTATATATCTGACACGTGCCTGGAGACTAGGGAGTAATCCCCTTGGCGGTTAAAACGCGGGGGACAGCGCGTACGTGCGTTTAAGCGGTGCTAGAGCTGTCTACGACCAATTGAGCGGCCTCGGCACCGGGATTCTCCAG AATTTTTTTTCCACCTTGAAGCTCTTCTTTTTCCATTGAAAAAT ACAGGATGTATAT…	The recognition sequence for the nicking enzyme Nt.BspQ1 are in red bold italic
20 bp Ctrl ISD-F	TTCCACCTTGAAACTTTTCT	For the generation of 20 bp Ctrl ISD
20 bp Ctrl ISD-R	AGAAAAGTTTCAAGGTGGAA	For the generation of 20 bp Ctrl ISD
20 bp 8-OdG ISD-F	TTCCAC CTT /8-OdG/ AAACTT TTCT	For the generation of 20 bp 8-OdG DNA
20 bp 8-OdG ISD-R	AGAAAAGTTTCAA /8-OdG/GTGGAA	For the generation of 20 bp 8-OdG DNA
28 bp Ctrl ISD-F	CTGATTCCACCTTGAAACTTTTCTATCC	For the generation of 28 bp Ctrl ISD
28 bp Ctrl ISD-R	GGATAGAAAAGTTTCAAGGTGGAATCAG	For the generation of 28 bp Ctrl ISD
Huamn IFNb-F	TCCAAATTGCTCTCCTGTTG
Huamn IFNb-F	GCAGTATTCAAGCCTCCCAT
Human GAPDH-F	GAGTCAACGGATTTGGTCGT
Human GAPDH-R	TTGATTTTGGAGGGATCTCG
Mouse IFNb-F	TCCGAGCAGAGATCTTCAGGAA
Mouse IFNb-R	TGCAACCACCACTCATTCTGAG
Mouse CXCL10-F	ATCATCCCTGCGAGCCTATCCT
Mouse CXCL10-R	GACCTTTTTTGGCTAAACGCTTTC
Mouse GAPDH-F	AGGTCGGTGTGAACGGATTTG
Mouse GAPDH-R	TGTAGACCATGTAGTTGAGGTCA
cGAS KO F1	TATGTACAGGAACCCGTGCAG
cGAS KO R1	CTTAACCACTGAGCCATCTCTAG
cGAS KO F2	TTCACTAAATAGACCAAGCTGCTG
cGAS KO R2	ATGACTCAGCGGATTTCCTCG
