# Supplementary material for: DNA mechanical flexibility controls DNA potential to activate cGAS-mediated immune surveillance
Source: Nat Commun. 2022 Nov 19;13:7107. doi: 10.1038/s41467-022-34858-6 (PMC9675814; doi:10.1038/s41467-022-34858-6)
Supplement: Supplementary file 5 — Source Data [file 41467_2022_34858_MOESM5_ESM.xls]

## Sheet: Fig. 2b
	Looping Time (min)
	Ctrl	Nick	Mis	8-oxodG	Gap
	34.8	3.8	4.1	2.2	2
	31.3	4.5	3.7	2.8	2.2
	40.1	5	3.2	3.1	1.9
	Looping Fraction
	Time (min)	Ctrl				Nick				Mis				8-oxodG				Gap
	1	0.06	0.09	0.03		0.15	0.25	0.24		0.16	0.35	0.27		0.42	0.36	0.28		0.38	0.58	0.42
	3	0.16	0.09	0.11		0.41	0.35	0.28		0.6	0.44	0.45		0.82	0.51	0.53		0.9	0.66	0.69
	5	0.26	0.16	0.21		0.69	0.51	0.58		0.8	0.62	0.62		0.82	0.72	0.59		0.9	0.9	0.69
	10	0.23	0.3	0.36		0.72	0.68	0.55		0.78	0.65	0.85		0.9	0.84	0.67		0.74	0.95	0.91
	20	0.35	0.34	0.46		0.78	0.79	0.6		0.81	0.71	0.9		0.91	0.71	0.88		0.97	0.91	0.76
	30	0.4	0.42	0.55		0.7	0.69	0.87		0.7	0.85	0.93		0.82	0.95	0.75		0.77	0.92	0.98
	40	0.62	0.47	0.47		0.89	0.7	0.71		0.95	0.76	0.79		0.98	0.79	0.8		0.99	0.86	0.82
	60	0.74	0.57	0.59		0.94	0.75	0.72		0.98	0.8	0.76		0.97	0.78	0.81		0.98	0.85	0.85
	90	0.62	0.82	0.68		0.81	0.94	0.73		0.89	0.73	0.93		0.79	0.99	0.84		1	0.87	0.86

## Sheet: Fig. 2d
EMSA gel
hcGAS (μM)	Ctrl				Nick				Mis				8-oxodG				Gap
0.02	0.01	0.07	0.14		0.38	0.26	0.21		0.36	0.2	0.41		0.53	0.44	0.24		0.26	0.48	0.33
0.04	0.02	0.15	0.18		0.46	0.63	0.42		0.74	0.48	0.55		0.61	0.84	0.47		0.5	0.76	0.64
0.08	0.38	0.17	0.22		0.56	0.66	0.83		0.83	0.56	0.84		0.99	0.77	0.75		0.87	0.87	0.62
0.16	0.58	0.3	0.38		0.95	0.71	0.69		0.77	0.98	0.77		1	0.86	0.8		1	0.79	0.81

## Sheet: Fig. 2f
Loop Time
E8A26	E8	Gap E8A26
112.2	11.5	5.5
159.1	16.2	4.3
132.6	9.1	3.2
Looping Fraction
Time (min)	E8A26				E8				Gap E8A26
1	0.16	0.1	0.09		0.42	0.4	0.26		0.01	0.01	0.02
3	0.19	0.15	0.23		0.86	0.54	0.47		0.05	0.01	0.01
5	0.43	0.3	0.29		0.95	0.8	0.59		0.01	0.06	0.03
10	0.58	0.54	0.38		0.95	0.86	0.72		0	0.09	0.09
20	0.63	0.48	0.7		0.76	0.96	0.95		0.04	0.12	0.09
40	0.59	0.74	0.86		0.86	0.99	0.94		0.16	0.16	0.07
60	0.83	0.69	0.69		0.97	0.89	0.88		0.24	0.13	0.14
90	0.88	0.73	0.74		0.98	0.88	0.89		0.3	0.19	0.19
120	0.73	0.91	0.79		0.84	0.97	0.98		0.34	0.19	0.29
150	0.9	0.79	0.79		0.97	1	0.85		0.24	0.45	0.35
180	0.86	0.91	0.75		0.9	0.99	0.94		0.55	0.37	0.34

## Sheet: Fig. 2g
cGAMP					Ifnb mRNA
E8A26	E8	Gap E8A26			E8A26	E8	Gap E8A26
0.0032	0.78	1.8			10.31	77.65	300.14
0.0026	0.61	2.2			9.55	113.89	466.25
0.0041	0.85	1.5			8.2	74.73	274.39
0.0026	0.45	1.4			9.59	56.27	376.66
0.0053	0.56	1.9			5.96	96.36	308.16
0.0044	0.62	1.7			6.16	70.06	285.57

## Sheet: Fig. 2h
Bound Fraction
hcGAS (nM)	pA:pT				pAT				Gap pA:pT
50	0.03	0.05	0.02		0.08	0.09	0.03		0.28	0.14	0.2
100	0.06	0.1	0.05		0.19	0.22	0.11		0.73	0.46	0.47
200	0.17	0.1	0.09		0.58	0.39	0.41		0.88	0.72	0.56
500	0.35	0.22	0.22		0.92	0.65	0.64		0.86	0.96	0.71
1000	0.28	0.41	0.45		0.99	0.78	0.76		0.98	1	0.81

## Sheet: Fig. 2i
cGAMP					Ifnb mRNA
pA:pT	pAT	Gap pA:pT			pA:pT	pAT	Gap pA:pT
0.013	0.25	1.51			4.83	95.54	276.01
0.011	0.45	1.75			6.28	53.05	326.41
0.025	0.36	1.15			5.62	73.96	205.36
0.015	0.49	0.95			2.66	49.89	309.94
0.021	0.27	1.31			5.7	92.88	347.69
0.024	0.43	1.32			3.25	76.85	258.38

## Sheet: Fig. 3a
Looping time (min)
Seq 1	Seq 2	Seq 3	Seq 4	Seq 5	Seq 6	Seq 7	Seq 8	Seq 9	Seq 10
30.2	30.1	25.1	25.5	20.7	12.1	8	6.1	3.5	2.6
35.1	28.1	22.3	21.8	18.1	11.7	8.4	5.5	2.5	3.1
33.3	26.3	24.5	20.3	19.3	12.5	7.2	6.4	3.2	2.3

## Sheet: Fig. 3b
Looping time Rank	EMSA Rank		Looping time Rank	MST Rank		Looping time Rank	MARTFQ Rank		Looping time Rank	cGAMP Rank		Looping time Rank	Ifnb Rank
1	2		1	1		1	1		1	10		1	9
2	1		2	2		2	2		2	8		2	10
3	3		3	3		3	4		3	9		3	8
4	4		4	5		4	3		4	6		4	7
5	5		5	4		5	5		5	7		5	6
6	7		6	6		6	6		6	5		6	4
7	6		7	7		7	7		7	4		7	5
8	8		8	8		8	8		8	3		8	3
9	9		9	10		9	9		9	2		9	1
10	10		10	9		10	10		10	1		10	2

## Sheet: Fig. 3c
SD: Standard Deviation
EMSA Mean (nM)	EMSA SD (nM)	Looping time Mean (min)	Looping time SD (min)		MST Mean (nM)	MST SD (nM)	Looping time Mean (min)	Looping time SD (min)
522.5	126.36	32.87	2.48		1163.43	202.55	32.87	2.48
571.33	132.28	28.2	1.95		823.5	195.87	28.2	1.95
465.5	112.77	23.97	1.47		669.5	142.52	23.97	1.47
389.87	83.03	22.53	2.68		529.1	122.58	22.53	2.68
248.9	49.4	19.37	1.3		563.4	121.38	19.37	1.3
78.1	15.56	12.1	0.4		355.2	78.11	12.1	0.4
95.8	17.42	7.87	0.61		234	56.42	7.87	0.61
55.3	12.27	6	0.46		157.6	31.99	6	0.46
41.6	8.32	3.07	0.51		102	20.59	3.07	0.51
38.6	8.33	2.63	0.42		115.1	18.29	2.63	0.42
MARTFQ Mean (nM)	MARTFQ SD (nM)	Looping time Mean (min)	Looping time SD (min)		cGAMP Mean (µM)	cGAMP SD (µM)	Looping time Mean (min)	Looping time SD (min)
820.2	172.83	32.87	2.48		0.04	0.01	32.87	2.48
650	181.4	28.2	1.95		0.06	0.01	28.2	1.95
385.9	88.29	23.97	1.47		0.05	0.01	23.97	1.47
426.67	139.88	22.53	2.68		0.15	0.02	22.53	2.68
272.9	65.29	19.37	1.3		0.12	0.02	19.37	1.3
142.78	33.08	12.1	0.4		0.2	0.03	12.1	0.4
83.3	17.42	7.87	0.61		0.31	0.05	7.87	0.61
68.6	14.46	6	0.46		0.39	0.05	6	0.46
47.8	11.06	3.07	0.51		1.23	0.19	3.07	0.51
40.3	7.78	2.63	0.42		1.38	0.16	2.63	0.42
Ifnb Mean	Ifnb SD	Looping time Mean (min)	Looping time SD (min)
7	1.37	32.87	2.48
5	1.31	28.2	1.95
14.8	3.07	23.97	1.47
53.04	9.07	22.53	2.68
43.51	8.78	19.37	1.3
70.55	11.44	12.1	0.4
89.74	13.81	7.87	0.61
100.88	16.23	6	0.46
315	49.95	3.07	0.51
285	44.47	2.63	0.42

## Sheet: Fig. 4b
EMSA

[truncated: 89 more sheets: Fig. 4c, Fig. 4d, Fig. 4e, Fig. 4f, Fig. 5a, Fig.5b, Fig.5c, Fig. 5d, Fig. 5e, Fig. 5f, Fig. 5g, Fig. 5h, Fig. 5i, Fig. 8h, Fig. 9a, Fig. 9c, Fig. 10 a, Fig. 10b, Fig. 10c, Fig. 10d …]
